# Supplementary material for: A multicenter round robin test of PD-L1 expression assessment in urothelial bladder cancer by immunohistochemistry and RT-qPCR with emphasis on prognosis prediction after radical cystectomy
Source: Oncotarget. 2018 Feb 19;9(19):15001–14. doi: 10.18632/oncotarget.24531 (PMC5871092; doi:10.18632/oncotarget.24531)
Supplement: Supplementary file 2 [file oncotarget-09-15001-s002.xlsx]

## Sheet: Supplementary Table 1
Supplementary Table 1: Immunohistochemical single case evaluation of each participating pathologist
Scoring (IC):1-step	P1 (50%)	P2 (43%)	P3 (57%)	Scoring (IC):2/3-Step	P1 (50%)	P2 (36%)	P3 (57%)
Sample 1	0	0	0	Sample 1	0	0	0
Sample 2	1	1	1	Sample 2	2+3	1	2+3
Sample 3	0	0	0	Sample 3	0	0	0
Sample 4	1	1	1	Sample 4	2+3	2+3	2+3
Sample 5	0	1	1	Sample 5	0	0	2+3
Sample 6	1	1	1	Sample 6	2+3	2+3	2+3
Sample 7	1	1	1	Sample 7	2+3	1	2+3
Sample 8	0	0	0	Sample 8	0	0	0
Sample 9	0	0	1	Sample 9	0	0	1
Sample 10	1	0	1	Sample 10	2+3	0	2+3
Sample 11	0	0	0	Sample 11	0	0	0
Sample 12	1	1	1	Sample 12	2+3	2+3	2+3
Sample 13	0	0	0	Sample 13	0	0	0
Sample 14	1	0	0	Sample 14	2+3	0	0
Scoring (TC) 1-Step	P1 (14%)	P2 (43%)	P3 (36%)	Scoring (TC) 2/3-Step	P1 (14%)	P2 (43%)	P3 (36%)
Sample 1	0	0	0	Sample 1	0	0	0
Sample 2	0	1	1	Sample 2	0	1	2+3
Sample 3	0	0	0	Sample 3	0	0	0
Sample 4	0	1	1	Sample 4	0	2+3	2+3
Sample 5	0	1	1	Sample 5	0	1	2+3
Sample 6	0	1	0	Sample 6	0	2+3	0
Sample 7	0	1	0	Sample 7	0	1	0
Sample 8	0	0	0	Sample 8	0	0	0
Sample 9	1	0	1	Sample 9	2+3	0	1
Sample 10	0	0	0	Sample 10	0	0	0
Sample 11	0	0	0	Sample 11	0	0	0
Sample 12	1	1	1	Sample 12	2+3	2+3	2+3
Sample 13	0	0	0	Sample 13	0	0	0
Sample 14	0	0	0	Sample 14	0	0	0
Scoring IC+TC ≥/< 10%	P1 (50%)	P2 (35%)	P3 (35%)
Sample 1	0	0	0
Sample 2	1	0	1
Sample 3	0	0	0
Sample 4	1	1	1
Sample 5	1	0	0
Sample 6	1	1	1
Sample 7	0	0	0
Sample 8	0	1	0
Sample 9	1	0	0
Sample 10	0	0	0
Sample 11	1	1	1
Sample 12	1	1	1
Sample 13	0	0	0
Sample 14	0	0	0
The tables depict the single case evaluations of every participating pathologist according to the used cut-offs (1-Step-Score, 2/3-Step-Score as utilized in the IMvigor-trials, e.g. Rosenberg et al and Balar et al,1,2, as well as the combined IC+TC score as utilized in the Keynote trials, e.g. Bellmunt et al3). Legend: For 1-Step-Score and for the combined ≥/< 10% score “1” means that the continu…
