# Supplementary material for: A multicenter round robin test of PD-L1 expression assessment in urothelial bladder cancer by immunohistochemistry and RT-qPCR with emphasis on prognosis prediction after radical cystectomy
Source: Oncotarget. 2018 Feb 19;9(19):15001–14. doi: 10.18632/oncotarget.24531 (PMC5871092; doi:10.18632/oncotarget.24531)
Supplement: Supplementary file 3 [file oncotarget-09-15001-s003.xlsx]

## Sheet: Supplementary Table 4
Supplementary Table 4: Multivariate parametric Weibull-distribution analysis of mRNA expression and different immunohistochemical cut-offs
Variable	IC ≥1% (22c3)	IC ≥5% (22c3)	IC ≥10% (22c3)
pT-Stage	2.89 (p=0.0013)	3.09 (p=0.00081)	3.14 (p=0.00072)
pN-Stage	1.68 (p=0.021)	1.77 (p=0.017)	1.66 (p=0.022)
Age	1.17 (p=0.068)	1.03 (p=0.093)	1.01 (p=0.098)
IHC Staining	0.96 (p=0.11)	0.31 (p=0.12)	0.73 (p=0.19)
Adjuvant chemotherapy	0.72 (p=0.19)	0.94 (p=0.12)	0.991 (p=0.10)
L	0.31 (p=0.49)	0.16 (p=0.70)	0.11 (p=0.79)
V	0.072 (p=0.85)	0.12 (p=0.75)	0.16 (p=0.69)
Pn	0.031 (p=0.93)	0.013 (p=0.97)	0.01 (p=0.99)
Variable	TC ≥1% (22c3)	TC ≥5% (22c3)	TC ≥10% (22c3)
pT-Stage	3.02 (p=0.00095)	3.15 (p=0.00071)	3.14 (p=0.001)
pN-Stage	1.67 (p=0.022)	1.71 (p=0.020)	1.66 (p=0.02)
Age	1.10 (p=0.079)	1.00 (p=0.10)	1.01 (p=0.10)
IHC Staining	0.53 (p=0.30)	0.47 (p=0.34)	0.73 (p=0.19)
Adjuvant chemotherapy	0.80 (p=0.16)	0.98 (p=0.11)	0.99 (p=0.10)
L	0.22 (p=0.60)	0.13 (p=0.74)	0.10 (p=0.79)
V	0.078 (p=0.84)	0.15 (p=0.71)	0.16 (p=0.69)
Pn	0.018 (p=0.96)	0.018 (p=0.96)	0.01 (p=0.99)
Variable	IC+TC ≥1% (22c3)	IC+TC ≥5% (22c3)	IC+TC ≥10% (22c3)
pT-Stage	2.89 (p=0.001)	3.06 (p=0.001)	3.15 (p=0.001)
pN-Stage	1.68 (p=0.02)	1.74 (p=0.02)	1.70 (p=0.02)
Age	1.17 (p=0.07)	1.09 (p=0.08)	1.00 (p=0.10)
IHC Staining	0.96 (p=0.11)	0.12 (p=0.76)	0.47 (p=0.34)
Adjuvant chemotherapy	0.72 (p=0.19)	0.86 (p=0.14)	0.98 (p=0.11)
L	0.31 (p=0.49)	0.15 (p=0.71)	0.13 (p=0.74)
V	0.07 p=0.85)	0.13 (p=0.74)	0.15 (p=0.71)
Pn	0.03 (p=0.93)	0.04 (p=0.91)	0.02 (p=0.96)
Variable	IC 2/3-Step (22c3)	TC 2/3-Step (22c3)	IC+TC 2/3-Step (22c3)
pT-Stage	2.89 (p=0.001)	3.05 (p=0.001)	2.93 (p=0.001)
pN-Stage	1.68 (p=0.02)	1.65 (p=0.02)	1.69 (p=0.02)
Age	1.15 (p=0.07)	1.03 (p=0.09)	1.18 (p=0.07)
IHC Staining	0.56 (p=0.28)	0.31 (p=0.49)	0.74 (p=0.18)
Adjuvant chemotherapy	0.71 (p=0.19)	0.87 (p=0.14)	0.70 (p=0.20)
L	0.31 (p=0.49)	0.20 (p=0.63)	0.26 (p=0.56)
V	0.07 (p=0.85)	0.11 (p=0.78)	0.02 (p=0.96)
Pn	0.03 (p=0.93)	0.02 (p=0.96)	0.04 (p=0.91)
Variable	IC ≥1% (22c3)	IC ≥5% (22c3)	IC ≥10% (22c3)
pT-Stage	2.75 (p=0.001)	2.99 (p=0.001)	2.96 (p=0.001)
pN-Stage	2.41 (p=0.003)	2.38 (p=0.004)	2.34 (p=0.005)
Age	0.50 (p=0.32)	0.46 (p=0.35)	0.44 (p=0.36)
IHC Staining	0.55 (p=0.28)	0.14 (p=0.73)	0.09 (p=0.81)
Adjuvant chemotherapy	0.18 (p=0.66)	0.05 (p=0.90)	0.08 (p=0.84)
L	0.03 (p=0.93)	0.03 (p=0.93)	0.05 (p=0.88)
V	0.28 (p=0.53)	0.08 (p=0.83)	0.09 (p=0.82)
Pn	0.28 (p=0.53)	0.19 (p=0.65)	0.23 (p=0.59)
Variable	TC ≥1% (22c3)	TC ≥5% (22c3)	TC ≥10% (22c3)
pT-Stage	2.88 (p=0.001)	2.96 (p=0.001)	2.96 (p=0.001)
pN-Stage	2.36 (p=0.004)	2.37 (p=0.004)	2.34 (p=0.004)
Age	0.47 (p=0.34)	0.45 (p=0.36)	0.44 (p=0.36)
IHC Staining	0.30 (p=0.51)	0.00 (p=1.00)	0.09 (p=0.81)
Adjuvant chemotherapy	0.05 (p=0.89)	0.06 (p=0.86)	0.08 (p=0.84)
L	0.13 (p=0.74)	0.06 (p=0.88)	0.05 (p=0.88)
V	0.04 (p=0.91)	0.08 (p=0.83)	0.09 (p=0.82)
Pn	0.27 (p=0.54)	0.22 (p=0.61)	0.23( p=0.59)
Variable	IC+TC ≥1% (22c3)	IC+TC ≥5% (22c3)	IC+TC ≥10% (22c3)
pT-Stage	2.75 (p=0.001)	2.87 (p=0.001)	2.96 (p=0.001)
pN-Stage	2.41 (p=0.004)	2.37 (p=0.004)	2.37 (p=0.004)
Age	0.50 (p=0.32)	0.46 (p=0.34)	0.45 (p=0.36)
IHC Staining	0.55 (p=0.28)	0.15 (p=0.70)	0.00 (p=1.00)
Adjuvant chemotherapy	0.02 (p=0.95)	0.06 (p=0.87)	0.06 (p=0.86)
L	0.18 (p=0.666)	0.10 (p=0.79)	0.06 (p=0.88)
V	0.03 (p=0.93)	0.10 (p=0.80)	0.08 (p=0.83)
Pn	0.28 (p=0.53)	0.23 (p=0.59)	0.22 (p=0.61)
Variable	IC 2/3-Step (22c3)	TC 2/3-Step (22c3)	IC+TC 2/3-Step (22c3)
pT-Stage	2.78 (p=0.001)	2.88 (p=0.001)	2.76 (p=0.001)
pN-Stage	2.38 (p=0.004)	2.38 (p=0.004)	2.41 (p=0.004)
Age	0.54 (p=0.29)	0.48 (p=0.30)	0.49 (p=0.32)
IHC Staining	0.39 (p=0.41)	0.11 (p=0.77)	0.26 (p=0.55)
Adjuvant chemotherapy	0.02 (p=0.95)	0.03 (p=0.93)	0.02 (p=0.95)
L	0.16 (p=0.70)	0.14 (p=0.72)	0.16 (p=0.69)
V	0.02 (p=0.96)	0.03 (p=0.94)	0.01 (p=0.97)
Parametric, multivariate survival analysis for different immunohistochemistry cut-offs (Weibull distribution; the values represent the Log Worth of each factor in the multivariate model). No cut-off setting reached significance in the multivariate model (neither for OS nor for DSS). (A) Overall survival (OS): Weibull distribution of parametric survival; the values represent the Log Worth in the m…
